# Supplementary material for: Adult gonorrhea, chlamydia and syphilis prevalence, incidence, treatment and syndromic case reporting in South Africa: Estimates using the Spectrum-STI model, 1990-2017
Source: PLoS One. 2018 Oct 15;13(10):e0205863. doi: 10.1371/journal.pone.0205863 (PMC6188893; doi:10.1371/journal.pone.0205863)
Supplement: S1 File — Including: A Table. Syphilis prevalence data from surveys, studies and routine ANC-based program screening, used in the Spectrum-STI estimation of adult syphilis prevalence in South Africa With references: [7, 8, 19, 46, 50, 70–97]. B Table. Spectrum assumptions on proportion of episodes symptomatic, proportions of symptomatic episodes treated, episode durations for treated and untreated episodes, and the resulting treatment coverage-weighted average episode durations. With references: [10, 19, 38]. C Table. Gonorrhea and chlamydia prevalence data used, and adjustments for diagnostic test performance and missing high-risk populations, and for chlamydia for age, in the Spectrum-STI prevalence trend estimation for 15–49 year-old adults, South Africa. With references: [32, 46, 50, 51, 72, 77, 80, 81, 86, 91–93, 95, 98–116]. (XLSX) [file pone.0205863.s001.xlsx]

## Sheet: S1A syphilis
S1A Table. Syphilis prevalence data from surveys, studies and routine ANC-based program screening, used in the Spectrum-STI estimation of adult syphilis prevalence in South Africa
Version 16 Sept. 2018
					Prevalence
Data type	Year*	Diagnostic test	N positive	N tested	Observed	Test-+high-risk-adjusted	Weight for Spectrum fitting	Location	Comment	Source
WOMEN
ANC program screening	2009	RPR (any titer) & TPHA, or SNTTP	22643	579038	3.91045	4.3015	0.562538	Muliple sites, covering 56% of nation-wide pregnancies -- but not a representative sample		Newman-L et al. 2013
ANC program screening	2010	RPR (any titer) & TPHA, or SNTTP	24490	843575	2.90312	3.19	0.745273	Muliple sites, covering 75% of nation-wide pregnancies -- but not a representative sample		Country report into Global AIDS Monitoring system, 2011
ANC program screening	2016	RPR / VDRL	6	585	1.02564	0.597949	0.02	Mpumalanga province	2 NICD sentinel sites (Hluvu & Kabokweni), used in assessing feasibility of evaluating the performance characteristics of dual syphilis/ HIV POCTs	Ranmini Kularatne, March 2018
ANC program screening	2017	RPR / VDRL	6	372	1.6129	0.940323	0.01	Mpumalanga Province	NICD sentinel site (Kabokweni), used in assessing feasibility of evaluating the performance characteristics of dual syphilis/ HIV POCTs	Ranmini Kularatne, March 2018
ANC program screening	2017	RPR (any titer) & TPHA, or SNTTP	310	42369	0.731667	0.804834	1	National	All PHC facilities with ANCS departments (so more than the 278 sentinel facilities -- out of 4400 nationwide)	NIDS/DHIS, Ronelle Niit, 26th March 2018
ANC sentinel survey	1987	RPR (any titer) & TPHA, or SNTTP	23	193	11.9171	13.1088	0.05	Empangeni		O’Farrell N, Hoosen AA, Kharsany ABM, et al. Sexually transmitted pathogens in pregnant women in a rural South African community. Genitourin Med 1989;65:276–80
ANC sentinel survey	1988	RPR (any titer) & TPHA, or SNTTP	23	256	8.98438	9.88281	0.05	Pretoria		Donders GGG, Desmyster J, De Wet DH, et al. The association of gonorrhoea and syphilis with premature birth and low birthweight. Genitourin Med 1993;69:98–101
ANC sentinel survey	1990	RPR (any titer) & TPHA, or SNTTP	152	971	15.654	17.2194	0.05	Bloemfontein		Auvert B, Males S, Puren A, Taljaard D, Carael M, Williams B. Can highly active antiretroviral therapy reduce the spread of HIV? A study in a township of South Africa. Journal of Acquired Immune Deficiency Syndromes 2004; 36:613-621.
ANC sentinel survey	1991	RPR (any titer) & TPHA, or SNTTP	103	1973	5.22048	5.74252	0.1	Cape Town	1990-2	Coetzee-N et al., Syphlis in women attending antenatal clinics in the Western Cape: a pilot investigation into the use of a laboratory based surveillance scheme. University of Cape Town Department of Community Health, 1994
ANC sentinel survey	1992	RPR (any titer) & TPHA, or SNTTP	13	170	7.64706	8.41176	0.05	Durban		Dietrich M, Hoosen AA, Moodley J, et al. Urogenital tract infections in pregnancy at King Edward VIII Hospital, Durban, South Africa. Genitourin Med 1992;68:39–41.
ANC sentinel survey	1993	RPR (any titer) & TPHA, or SNTTP	22	200	11	12.1	0.05	Durban		Opai-Tetteh ET, Hoosen AA, Moodley J. Re-screening for syphilis at the time of delivery in areas of high prevalence. S Afr Med J 1993;83:725–6.
ANC sentinel survey	1993	RPR + TPHA dual	34	363	9.36639	10.303	0.05	Durban		Qolohle DC, Hoosen AA, Moodley J, et al. Serological screening for sexually transmitted infections in pregnancy: is there any value in re-screening for HIV and syphilis at the time of delivery? Genitourin Med 1995;71:65–7
ANC sentinel survey	1994	RPR + TPHA dual	20	168	11.9048	13.0952	0.05	Durban		Govender L, Hoosen AA, Moodley J, Moodley P, Sturm AW. Bacterial vaginosis and associated infections in pregnancy. International Journal of Gynecology and Obstetrics 1996; 55:23-28.
ANC sentinel survey	1994	RPR / VDRL	14	52	26.9231	15.6962	0.05	Durban		Kharsany ABM, Hoosen AA, Moodley J. Bacterial vaginosis and lower genital tract infections in women attending out-patient clinics at a tertiary institution serving a developing community. Journal of Obstetrics and Gynaecology 1997; 17:171-175.
ANC sentinel survey	1994.5	Test unknown	20	168	11.9048	9.82143	0.05	Pretoria		Funk M, Pistorius LR, Pattison RC. Antenatal screening for bacterial vaginosis using the amine test. S Afr J Epidemiol Infect 1996;11:74–6.
ANC sentinel survey	1995	RPR + TPHA dual	39	327	11.9266	6.95321	0.05	Hlabisa		Sturm A, Moodley P, Sturm P, Karim F, Khan N. Trends in the prevalence of sexually transmitted infections and HIV in pregnant women in KwaZulu/Natal from 1995 to 2002. South African AIDS Conference. Durban, South Africa; 2003.
ANC sentinel survey	1995.5	RPR + TPHA dual	28	327	8.56269	9.41896	0.05	Hlabisa		Sturm A, Moodley P, Sturm P, et al. Trends in the prevalence of sexually transmitted infections and HIV in pregnant women in KwaZulu/Natal from 1995 to 2002. South African AIDS Conference; 3–6 August 2003; Durban, South Africa & Sturm AW, Wilkinson D, Ndovela N, et al. Pregnant women as a reservoir of undetected sexually transmitted diseases in rural South Africa: implications for disease control…
ANC sentinel survey	1996	RPR / VDRL	10	132	7.57576	5	0.1	Umlazi	Largest township, 5 urban + 2 rural clinics + 2 referral hospitals	Dept. of Health National HIV surveys of women attending ANC in the public health services in South Africa. 9th national HIV survey, Pretoria, 1999; quoted in Deperthes-B 2004
ANC sentinel survey	1997	RPR + TPHA dual	372	3000	12.4	13.64	0.05	Pretoria		Mashiane Y, Chephe JH, Hoosen AA. Syphilis in pregnancy at Ga-Rankuwa Hospital: high prevalence and the need for intervention. Southern African Journal of Epidemiology and Infection 1999; 14:13-15.
ANC sentinel survey	1997	RPR / VDRL	1493	12437	12.0045	7.92297	0.5	National, <400 sites		South Africa national ANC Sentinel Survey report 2000, Appendix 1
ANC sentinel survey	1997.5	RPR / VDRL	23	271	8.48708	4.94797	0.05	Hewu	1997-8	Dawadi BR, Joubert G, Hiemstra LA. Syphilis serology testing of pregnant women in Whittlesea district, Eastern Cape province, South Africa. Southern African Journal of Epidemiology and Infection 2001; 16:117-121.
ANC sentinel survey	1998	RPR / VDRL	1602	15097	10.6114	7.00351	0.5	National, <400 sites		ANC Sentinel Survey report 2000, Appendix 1
ANC sentinel survey	1999	RPR / VDRL	793	7134	11.1158	7.33642	0.1	Hlabisa	1998-2000, Rural Hlabisa	Myer L, Wilkinson D, Lombard C, Zuma K, Rotchford K, Abdool Karim SS. Impact of on-site testing for maternal syphilis on treatment delays, treatment rates, and perinatal mortality in rural South Africa: a randomised control trial. Sexually Transmitted Infections 2003; 79:208-213.
ANC sentinel survey	1999	RPR / VDRL	1169	16740	6.98327	4.60896	0.5	National, <400 sites		South Africa national ANC Sentinel Survey report 2000, Appendix 1
ANC sentinel survey	1999	RPR + TPHA dual	15	245	6.12245	3.56939	0.05	Hlabisa		Sturm A, Moodley P, Sturm P, Karim F, Khan N. Trends in the prevalence of sexually transmitted infections and HIV in pregnant women in KwaZulu/Natal from 1995 to 2002. South African AIDS Conference. Durban, South Africa; 2003.
ANC sentinel survey	2000	RPR / VDRL	812	16575	4.89894	3.2333	1	National, 400 sites	N tested or positive not reported; N tested inferred from Table 1b of 2003 report; 2000-2002?	South Africa national ANC Sentinel Survey report 2000, Appendix 1
ANC sentinel survey	2002	RPR + TPHA dual	79	1250	6.32	6.952	0.05	Eastern Cape	December 2001 through March 2002, 8 rural clinics	Bronzan RN, Mwesigwa-Kayongo DC, Narkunas D, Schmid GP, Neilsen GA, Ballard RC, et al. Onsite rapid antenatal syphilis screening with an immunochromatographic strip improves case detection and treatment in rural South African clinics. Sexually Transmitted Diseases 2007; 34:S55-60.
ANC sentinel survey	2002	RPR + TPHA dual	1	39	2.5641	2.82051	0.05	Vulindlela		Frohlich JA, Abdool Karim Q, Mashego MM, Sturm AW, Abdool Karim SS. Opportunities for treating sexually transmitted infections and reducing HIV risk in rural South Africa. Journal of Advanced Nursing 2007; 60:377-383.
ANC sentinel survey	2002	RPR + TPHA dual	165	16537	0.997763	1.09754	0.05	Johannesburg		Mothupi R, Mtezuka L, Bereda E, Mbelle N, Moodley S, Buchmann EJ. A retrospective study of the seroprevalence of syphilis in antenatal admissions at Chris Hani Baragwanath Hospital [Abstract 64]. 2nd Joint Congress of the Federation of Infectious Diseases Societies of Southern Africa. Cape Town, South Africa; 2007.
ANC sentinel survey	2002	RPR / VDRL	531	16587	3.2013	2.11286	1	National, 396 sites		South Africa Dept. of Health, National HIV and Syphilis antenaqtal seroprevalence survey in South Africa 2002; http://www.gov.za/sites/www.gov.za/files/hivsyphilis_0.pdf
ANC sentinel survey	2002	RPR + TPHA dual	9	449	2.00445	2.2049	0.05	Hlabisa		Sturm A, Moodley P, Sturm P, Karim F, Khan N. Trends in the prevalence of sexually transmitted infections and HIV in pregnant women in KwaZulu/Natal from 1995 to 2002. South African AIDS Conference. Durban, South Africa; 2003.
ANC sentinel survey	2003	RPR / VDRL	449	16643	2.69783	1.78057	1	National		South Africa Dept. of Health, National HIV and Syphilis antenaqtal seroprevalence survey in South Africa 2003
ANC sentinel survey	2004	RPR / VDRL	42	801	5.24345	3.05693	0.05	Durban	2003-5	Sebitloane HM, Moodley J, Esterhuizen TM. Pathogenic lower genital tract organisms in HIV-infected and uninfected women, and their association with postpartum infectious morbidity. South African Medical Journal 2011; 101:466-469.
ANC sentinel survey	2005	RPR / VDRL	446	16510	2.70139	1.57491	0.4	National, 399 sites		South Africa Dept. of Health, National HIV and Syphilis antenatal seroprevalence survey in South Africa 2004
ANC sentinel survey	2005.5	RPR / VDRL	39	982	3.97149	2.31538	0.05	Gauteng	2005-6, 3 public clinics	Dinh TH, Kamb ML, Msimang V, Likibi M, Molebatsi T, Goldman T, et al. Integration of preventing mother-to-child transmission of HIV and syphilis testing and treatment in antenatal care services in the Northern Cape and Gauteng provinces, South Africa. Sexually Transmitted Diseases 2013; 40:846-851.
ANC sentinel survey	2005.5	RPR / VDRL	60	1026	5.84795	3.40936	0.05	Northern Cape	2005-6, 3 public clinics	Dinh TH, Kamb ML, Msimang V, Likibi M, Molebatsi T, Goldman T, et al. Integration of preventing mother-to-child transmission of HIV and syphilis testing and treatment in antenatal care services in the Northern Cape and Gauteng provinces, South Africa. Sexually Transmitted Diseases 2013; 40:846-851.
ANC sentinel survey	2006	RPR / VDRL	595	33034	1.80117	1.18878	1	National		South Africa Dept. of Health, National HIV and Syphilis antenatal seroprevalence survey in South Africa 2006
ANC sentinel survey	2007	RPR / VDRL	943	33684	2.79955	1.8477	1	National	N positive not reported	South Africa Dept. of Health, National HIV and Syphilis antenatal seroprevalence survey in South Africa 2007 & Manda SO. Divergent spatial patterns in the prevalence of the human immunodeficiency virus (HIV) and syphilis in South African pregnant women
ANC sentinel survey	2008	RPR / VDRL	645	33927	1.90114	1.25475	1	National	DHIS Data reported, January to July 2009	South Africa Dept. of Health, National HIV and Syphilis antenatal seroprevalence survey in South Africa 2008 & Manda SO. Divergent spatial patterns in the prevalence of the human immunodeficiency virus (HIV) and syphilis in South African pregnant women
ANC sentinel survey	2009	RPR / VDRL	625	32861	1.90195	1.25529	1	National	N positive not reported	South Africa Dept. of Health, National HIV and Syphilis antenatal seroprevalence survey in South Africa 2009 & Manda SO. Divergent spatial patterns in the prevalence of the human immunodeficiency virus (HIV) and syphilis in South African pregnant women
ANC sentinel survey	2010	RPR / VDRL	483	32225	1.49884	0.989232	1	National	N positive not reported. N.B. SSS in 2012 (1497 clinics) measured HSV-2 in 4 pilot provinces, but did not measure or at least report syphilis anymore	South Africa Dept. of Health, National HIV and Syphilis antenatal seroprevalence survey in South Africa 2010
ANC sentinel survey	2011	RPR / VDRL	5	390	1.28205	0.747436	0.05	Johannesburg		Perti T, Nyati M, Gray G, De Bruyn G, Selke S, Magaret A, et al. Frequent genital HSV-2 shedding among women during labor in Soweto, South Africa. Infectious Diseases in Obstetrics and Gynecology 2014; 2014:258291.
ANC sentinel survey	2011	RPR / VDRL	535	33446	1.59959	1.05573	1	National	Household two-stage cluster sample survey; sample of ANC pregnant women	South Africa Dept. of Health, National HIV and Syphilis antenatal seroprevalence survey in South Africa 2011
ANC sentinel survey	2015	RPR / VDRL	700	34998	2.00011	1.32008	1	National	Household two-stage cluster sample survey; sample of ANC pregnant women	South Africa Dept. of Health, National HIV and Syphilis antenatal seroprevalence survey in South Africa 2015
Survey Women (non-ANC)	1990	RPR + TPHA dual	62	403	15.3846	16.9231	0.05	Urban Free State	Household	Cronje HS, Joubert G, Muir A, Chapman RD, Divall P, Bam RH. Prevalence of vaginitis, syphilis and HIV infection in women in the Orange Free State. South African Medical Journal 1994; 84:602-605.
Survey Women (non-ANC)	1994	RPR / VDRL	12	55	21.8182	12.72	0.05	Durban	1994-5	Kharsany ABM, Hoosen AA, Moodley J. Bacterial vaginosis and lower genital tract infections in women attending out-patient clinics at a tertiary institution serving a developing community. J Obstet Gynaecol 1997;17:171–5.
Survey Women (non-ANC)	1994	RPR + TPHA dual	12	249	4.81928	5.3012	0.05	Bushbuckridge	Family Planning clinic attendees	Schneider H, Coetzee DJ, Fehler HG, et al. Screening for sexually transmitted diseases in rural South African women. Sex Transm Infect 1998;74(Suppl 1):S147–52.
Survey Women (non-ANC)	1995	RPR + TPHA dual	12	142	8.4507	9.29577	0.05	Hlabisa	Household	Colvin M, Abdool Karim SS, Connolly C, Hoosen AA, Ntuli N. HIV infection and asymptomatic sexually transmitted infections in a rural South African community. International Journal of STD and AIDS 1998; 9:548-550.
Survey Women (non-ANC)	1998	RPR + TPHA dual	69	712	9.69101	10.6601	0.05	Khutsong	Household, mining community adjacent to Carletonville, Gauteng province	Williams B, Gilgen D, Campbell C, Taljaard D, MacPhail C. The natural history of HIV / AIDS in South Africa: A biomedical and social survey in Carletonville. Johannesburg: Council for Scientific and Industrial Research; 2000.
Survey Women (non-ANC)	1998	RPR + TPHA dual	68	691	9.84081	10.8249	0.05	Khutsong	Mining community adjacent to Carletonville, Gauteng province	Williams BG, Taljaard D, Campbell CM, Gouws E, Ndhlovu L, van Dam J, et al. Changing patterns of knowledge, reported behaviour and sexually transmitted infections in a South African gold mining community. AIDS 2003; 17:2099-2107.
Survey Women (non-ANC)	1999	RPR + TPHA dual	28	622	0.045	0.0495	0.05	Khutsong	Household, mining community adjacent to Carletonville, Gauteng province	Auvert B, Males S, Puren A, Taljaard D, Carael M, Williams B. Can highly active antiretroviral therapy reduce the spread of HIV? A study in a township of South Africa. Journal of Acquired Immune Deficiency Syndromes 2004; 36:613-621.
Survey Women (non-ANC)	2000	RPR + TPHA dual	69	712	9.69101	10.6601	0.05	Khutsong	Mining community adjacent to Carletonville, Gauteng province	Williams BG, Taljaard D, Campbell CM, Gouws E, Ndhlovu L, van Dam J, et al. Changing patterns of knowledge, reported behaviour and sexually transmitted infections in a South African gold mining community. AIDS 2003; 17:2099-2107.
Survey Women (non-ANC)	2002	RPR + TPHA dual	5	221	2.26244	2.48869	0.05	Vulindlela	Family Planning clinic attendees	Frohlich JA, Abdool Karim Q, Mashego MM, Sturm AW, Abdool Karim SS. Opportunities for treating sexually transmitted infections and reducing HIV risk in rural South Africa. Journal of Advanced Nursing 2007; 60:377-383.
Survey Women (non-ANC)	2005	RPR + TPHA dual	101	1856	5.44181	5.98599	0.1	Durban	4 different sites i.e. 4 levels of health care, KZN province	Devjee J, Moodley J, Singh M. Syphilis in pregnancy - prevalence at different levels of health care in Durban. South African Medical Journal 2006; 96:1182-1184.
Survey Women (non-ANC)	2017	RPR + TPHA dual	1	135	0.740741	0.814815	0.05	Hlabisa	AHRI HDSS, rural uMkhanyakude / Hlabisa district of KwaZulu-Natal	Francis-SC et al., PLoS MED 2018
BloodDonor Screening Women	2011	RPR (any titer) & TPHA, or SNTTP	235	54936	0.42777		Not used: less sensitive TPHA test than 2015-2018 donor data below	National	First-time blood donors only	South Africa National Blood Services, 6th May 2018; courtesy of Dr. Marion Vermeulen, Head of Diagnostic Testing, South African National Blood Services
BloodDonor Screening Women	2012	RPR (any titer) & TPHA, or SNTTP	284	53492	0.530921			National	First-time blood donors only	South Africa National Blood Services, 6th May 2018; courtesy of Dr. Marion Vermeulen, Head of Diagnostic Testing, South African National Blood Services
BloodDonor Screening Women	2013	RPR (any titer) & TPHA, or SNTTP	212	59891	0.353976			National	First-time blood donors only	South Africa National Blood Services, 6th May 2018; courtesy of Dr. Marion Vermeulen, Head of Diagnostic Testing, South African National Blood Services
BloodDonor Screening Women	2014	RPR (any titer) & TPHA, or SNTTP	225	58654	0.383606			National	First-time blood donors only	South Africa National Blood Services, 6th May 2018; courtesy of Dr. Marion Vermeulen, Head of Diagnostic Testing, South African National Blood Services
BloodDonor Screening Women	2015	RPR (any titer) & TPHA, or SNTTP	118	47127	0.250387	0.350554	20% for each year; in sensitivity analysis only	National	First-time blood donors only	South Africa National Blood Services, 6th May 2018; courtesy of Dr. Marion Vermeulen, Head of Diagnostic Testing, South African National Blood Services
BloodDonor Screening Women	2015	RPR (any titer) & TPHA, or SNTTP	38	11924	0.318685	0.381564		National	First-time blood donors only	South Africa National Blood Services, 6th May 2018; courtesy of Dr. Marion Vermeulen, Head of Diagnostic Testing, South African National Blood Services
BloodDonor Screening Women	2016	RPR (any titer) & TPHA, or SNTTP	195	56216	0.346876	0.332489		National	First-time blood donors only	South Africa National Blood Services, 6th May 2018; courtesy of Dr. Marion Vermeulen, Head of Diagnostic Testing, South African National Blood Services
BloodDonor Screening Women	2017	RPR (any titer) & TPHA, or SNTTP	173	57235	0.302263	0.190746		National	First-time blood donors only	South Africa National Blood Services, 6th May 2018; courtesy of Dr. Marion Vermeulen, Head of Diagnostic Testing, South African National Blood Services
BloodDonor Screening Women	2018	RPR (any titer) & TPHA, or SNTTP	19	10957	0.173405		5% (sensitivity analysis only)	National	First 3 or 4 months only; first-time donors only	South Africa National Blood Services, 6th May 2018; courtesy of Dr. Marion Vermeulen, Head of Diagnostic Testing, South African National Blood Services
MEN
Survey Men	1995	RPR + TPHA dual	8	86	9.30233	10.2326	0.05	Hlabisa	Household	Colvin M, Abdool Karim SS, Connolly C, Hoosen AA, Ntuli N. HIV infection and asymptomatic sexually transmitted infections in a rural South African community. International Journal of STD and AIDS 1998; 9:548-550.
Survey Men	1998	RPR + TPHA dual	29	475	6.10526	6.71579	0.05	Khutsong	Household, mining community adjacent to Carletonville, Gauteng province	Williams B, Gilgen D, Campbell C, Taljaard D, MacPhail C. The natural history of HIV / AIDS in South Africa: A biomedical and social survey in Carletonville. Johannesburg: Council for Scientific and Industrial Research; 2000.
Survey Men	1998	RPR + TPHA dual	27	443	6.09481	6.70429	0.05	Khutsong	Household, mining community adjacent to Carletonville, Gauteng province	Williams BG, Taljaard D, Campbell CM, Gouws E, Ndhlovu L, van Dam J, et al. Changing patterns of knowledge, reported behaviour and sexually transmitted infections in a South African gold mining community. AIDS 2003; 17(14):2099-2107.
Survey Men	1999	RPR + TPHA dual	10	560	1.78571	1.96429	0.05	Khutsong	Household, mining community adjacent to Carletonville, Gauteng province	Auvert B, Males S, Puren A, Taljaard D, Carael M, Williams B. Can highly active antiretroviral therapy reduce the spread of HIV? A study in a township of South Africa. Journal of Acquired Immune Deficiency Syndromes 2004; 36:613-621.
Survey Men	2000	RPR + TPHA dual	49	606	8.08581	8.89439	0.05	Khutsong	Household, mining community adjacent to Carletonville, Gauteng province	Williams BG, Taljaard D, Campbell CM, Gouws E, Ndhlovu L, van Dam J, et al. Changing patterns of knowledge, reported behaviour and sexually transmitted infections in a South African gold mining community. AIDS 2003; 17(14):2099-2107.
Survey Men	2001	RPR + TPHA dual	27	532	5.07519	5.58271	0.05	Khutsong	Household, mining community adjacent to Carletonville, Gauteng province	Ndhlovu L, Searle C, Van Dam J, Mzaidume Y, Rasego B, Moema S. Reducing the transmission of HIV and sexually transmitted infections in a mining community: Findings from the Carletonville Mothusimpilo intervention project: 1998 to 2001. Washington, DC: Population Council; 2005. Available: http://www.popcouncil.org/pdfs/horizons/crltnvll.pdf. Accessed 1 Dec 2006
Survey Men	2002	RPR + TPHA dual	14	438	3.19635	3.51598	0.05	Orange Farm	Household	Auvert B, Males S, Puren A, Taljaard D, Carael M, Williams B. Can highly active antiretroviral therapy reduce the spread of HIV? A study in a township of South Africa. Journal of Acquired Immune Deficiency Syndromes 2004; 36:613-621.
Survey Men	2015	RPR + TPHA dual	87	3476	2.50288	1.45918	0.05	KwaZulu-Natal	Household, Vulindlela and Greater Edendale sub-districts of uMgungundlovu District	McKinnon-L et al., International AIDS Conference 2016, http://programme.aids2016.org/Abstract/Abstract/7899
BloodDonor Screening Men	2011	RPR (any titer) & TPHA, or SNTTP	191.013	48579	0.3932		Not used: less sensitive TPHA test than 2015-2018 donor data below	National	First-time blood donors only	South Africa National Blood Services, 6th May 2018; courtesy of Dr. Marion Vermeulen, Head of Diagnostic Testing, South African National Blood Services
BloodDonor Screening Men	2012	RPR (any titer) & TPHA, or SNTTP	207.008	46792	0.4424			National	First-time blood donors only	South Africa National Blood Services, 6th May 2018; courtesy of Dr. Marion Vermeulen, Head of Diagnostic Testing, South African National Blood Services
BloodDonor Screening Men	2013	RPR (any titer) & TPHA, or SNTTP	141.014	49793	0.2832			National	First-time blood donors only	South Africa National Blood Services, 6th May 2018; courtesy of Dr. Marion Vermeulen, Head of Diagnostic Testing, South African National Blood Services
BloodDonor Screening Men	2014	RPR (any titer) & TPHA, or SNTTP	130	45646	0.2848			National	First-time blood donors only	South Africa National Blood Services, 6th May 2018; courtesy of Dr. Marion Vermeulen, Head of Diagnostic Testing, South African National Blood Services
BloodDonor Screening Men	2015	RPR (any titer) & TPHA, or SNTTP	76.9829	35152	0.219			National	First-time blood donors only	South Africa National Blood Services, 6th May 2018; courtesy of Dr. Marion Vermeulen, Head of Diagnostic Testing, South African National Blood Services
BloodDonor Screening Men	2015	RPR (any titer) & TPHA, or SNTTP	37.0029	9076	0.4077	0.44847	20% for each year; in sensitivity analysis only	National	First-time blood donors only	South Africa National Blood Services, 6th May 2018; courtesy of Dr. Marion Vermeulen, Head of Diagnostic Testing, South African National Blood Services
BloodDonor Screening Men	2016	RPR (any titer) & TPHA, or SNTTP	144.017	41720	0.3452	0.37972		National	First-time blood donors only	South Africa National Blood Services, 6th May 2018; courtesy of Dr. Marion Vermeulen, Head of Diagnostic Testing, South African National Blood Services
BloodDonor Screening Men	2017	RPR (any titer) & TPHA, or SNTTP	147.995	41925	0.353	0.3883		National	First-time blood donors only	South Africa National Blood Services, 6th May 2018; courtesy of Dr. Marion Vermeulen, Head of Diagnostic Testing, South African National Blood Services
BloodDonor Screening Men	2018	RPR (any titer) & TPHA, or SNTTP	12.0028	8660	0.1386	0.15246	5% (sensitivity analysis only)	National	First 3 or 4 months only; first-time donors only	South Africa National Blood Services, 6th May 2018; courtesy of Dr. Marion Vermeulen, Head of Diagnostic Testing, South African National Blood Services
Footnotes:
Statistical weights used in the Spectrum trend fitting reflected the data source:
ANC routine screening data were weighted by the year-specific national coverage (%) of screening (i.e. the percentage of ANC-registered women screened for syphilis); nationally representative ANC sentinel surveys were given a weight of 100%, apart from the very small 1996 survey which was assigned a weighted of 10% and the 1997 survey which was assigned a weight of 50%;
small-scale subnational ANC or population-based surveys were assigned a weight between 5 and 15% depending on the number of sites, sample size and perceived quality of the study.
References: (7, 8, 19, 46, 50, 70-97).

## Sheet: S1B Durations
S1B Table. Spectrum assumptions on proportion of episodes symptomatic, proportions of symptomatic episodes treated, episode durations for treated and untreated episodes, and the resulting treatment coverage-weighted average episode durations
Version 16 Sept. 2018
			MEN:			Duration of infection (years)			WOMEN:			Duration of infection (years)
	STI	Years	Episodes symptomatic (%)	Symptomatic episode treated (%)	Treatment coverage	Untreated	Treated	Treatment-coverage-weighted	Episodes symptomatic (%)	Symptomatic episode treated (%)	Treatment coverage	Untreated	Treated	Treatment-coverage-weighted
(a)	Gonorrhea	1990-1996	64	35	22.4	0.4	0.035	0.31824	34	22.5	7.65	0.5	0.077	0.46764
		1997	64	37.5	24	0.4	0.035	0.3124	34	24.25	8.245	0.5	0.077	0.46512
		1998	64	40	25.6	0.4	0.035	0.30656	34	26	8.84	0.5	0.077	0.46261
		1999	64	42.5	27.2	0.4	0.035	0.30072	34	27.75	9.435	0.5	0.077	0.46009
		2000	64	45	28.8	0.4	0.035	0.29488	34	29.5	10.03	0.5	0.077	0.45757
		2001	64	47.5	30.4	0.4	0.035	0.28904	34	31.25	10.625	0.5	0.077	0.45506
		2002	64	50	32	0.4	0.035	0.2832	34	33	11.22	0.5	0.077	0.45254
		2003	64	52.5	33.6	0.4	0.035	0.27736	34	34.75	11.815	0.5	0.077	0.45002
		2004	64	55	35.2	0.4	0.035	0.27152	34	36.5	12.41	0.5	0.077	0.44751
		2005	64	57.5	36.8	0.4	0.035	0.26568	34	38.25	13.005	0.5	0.077	0.44499
		2006-2017	64	60	38.4	0.4	0.035	0.25984	34	40	13.6	0.5	0.077	0.44247
(b)	Chlamydia	1990-1996	33	35	11.55	1.25	0.077	1.11452	17	22.5	3.825	1.25	0.154	1.20808
		1997	33	37.5	12.375	1.25	0.077	1.10484	17	24.25	4.1225	1.25	0.154	1.20482
		1998	33	40	13.2	1.25	0.077	1.09516	17	26	4.42	1.25	0.154	1.20156
		1999	33	42.5	14.025	1.25	0.077	1.08549	17	27.75	4.7175	1.25	0.154	1.1983
		2000	33	45	14.85	1.25	0.077	1.07581	17	29.5	5.015	1.25	0.154	1.19504
		2001	33	47.5	15.675	1.25	0.077	1.06613	17	31.25	5.3125	1.25	0.154	1.19178
		2002	33	50	16.5	1.25	0.077	1.05645	17	33	5.61	1.25	0.154	1.18851
		2003	33	52.5	17.325	1.25	0.077	1.04678	17	34.75	5.9075	1.25	0.154	1.18525
		2004	33	55	18.15	1.25	0.077	1.0371	17	36.5	6.205	1.25	0.154	1.18199
		2005	33	57.5	18.975	1.25	0.077	1.02742	17	38.25	6.5025	1.25	0.154	1.17873
		2006-2017	33	60	19.8	1.25	0.077	1.01775	17	40	6.8	1.25	0.154	1.17547
(c)	Syphilis	1990-1996	60	35	21	5.16	0.25	4.1289	60	35	21	5.16	0.25	4.1289
		1997	60	37.5	22.5	5.009	0.25	3.93823	60	37.5	22.5	5.009	0.25	3.93823
		1998	60	40	24	4.858	0.25	3.75208	60	40	24	4.858	0.25	3.75208
		1999	60	42.5	25.5	4.707	0.25	3.57046	60	42.5	25.5	4.707	0.25	3.57046
		2000	60	45	27	4.556	0.25	3.39338	60	45	27	4.556	0.25	3.39338
		2001	60	47.5	28.5	4.405	0.25	3.22083	60	47.5	28.5	4.405	0.25	3.22083
		2002	60	50	30	4.254	0.25	3.0528	60	50	30	4.254	0.25	3.0528
		2003	60	52.5	31.5	4.103	0.25	2.8893	60	52.5	31.5	4.103	0.25	2.8893
		2004	60	55	33	3.952	0.25	2.73034	60	55	33	3.952	0.25	2.73034
		2005	60	57.5	34.5	3.801	0.25	2.57591	60	57.5	34.5	3.801	0.25	2.57591
		2006-2017	60	60	36	3.65	0.25	2.426	60	60	36	3.65	0.25	2.426
Footnotes:
These assumptions are for the default scenario.
Between 1997 and 2006 treatment coverage for all three infections in men and women in South Africa was assumed to improve from WHO treatment coverage category C (poor coverage) to category B (moderate coverage), at a linear rate.
References: (10, 19, 38).

## Sheet: S1C NG CT
S1C Table. Gonorrhea and chlamydia prevalence data used, and adjustments for diagnostic test performance and missing high-risk populations, and for chlamydia for age, in the Spectrum-STI prevalence trend estimation for 15-49 year-old adults, South Africa.
Version 16 Sept. 2018
					Gonorrhea							Chlamydia
Population	Study year(s)	Location	Age (years)	Geography	Clinical specimen	Diagnostic test	Number positive	Number tested	Prevalence	Prevalence, Test, Geography & High Risk Population Adjusted	Weight for Spectrum fitting (%)	Clinical specimen	Diagnostic test	Number positive	Number tested	Prevalence	Prevalence diagnostic test adjusted	Urban Prevalence, Test & Age-Adjusted	Rural Prevalence, Test & Age-adjusted	Prevalence, Test, Geography & High Risk Population Adjusted	Weight for Spectrum fitting (%)	Comments	Source
WOMEN
ANC	1994-5	Durban	15-49	Urban	Genital Fluid	Culture	5	168	2.97619	4.01135	10	Genital Fluid	NAAT/PCR/LCR	5	199	2.51256	2.50573	2.78415	2.50573	2.84855	100	Large tertiary hospital serving underprivileged population, abstract doesn't give sample sizes	Govender L, Hoosen AA, Moodley J, Moodley P, Sturm AW. Bacterial vaginosis and associated infections in pregnancy. International Journal of Gynecology and Obstetrics 1996; 55:23-28.
ANC	1996	Hlabisa	Unknown	Rural	Genital Fluid	Culture	26	327	7.95107	11.9139	10												Sturm AW, Wilkinson D, Ndovela N, Bowen S, Connolly C. Pregnant women as a reservoir of undetected sexually transmitted diseases in rural South Africa: implications for disease control. American Journal of Public Health 1998; 88:1243-1245.
ANC	1996-7	Johannesburg	15-49	Urban	Urine	NAAT/PCR/LCR	65	766	8.48564	9.15273	100	Urine	NAAT/PCR/LCR	92	766	12.0104	13.6065	13.6065	12.2459	13.8904	100		Rours GIJG, Verkooyen RP, Ye H, Radebe F, Rothberg AD, Cooper PA, et al. Sexually transmitted infections in pregnant urban South African women: socio-economic characteristics and risk factors. Southern African Journal of Epidemiology and Infection 2006; 21:14-19.
ANC	1999	Hlabisa	15-49	Rural	Genital Fluid	NAAT/PCR/LCR	17	245	6.93878	8.10394	100	Genital Fluid	NAAT/PCR/LCR	27	245	11.0204	12.1409	13.4899	12.1409	13.7829	100		Sturm A, Moodley P, Sturm P, Karim F, Khan N. Trends in the prevalence of sexually transmitted infections and HIV in pregnant women in KwaZulu/Natal from 1995 to 2002. South African AIDS Conference. Durban, South Africa; 2003.
ANC	2002	Vulindlela	15-49	Rural	Genital Fluid	NAAT/PCR/LCR	5	221	2.26244	2.39797	100	Genital Fluid	NAAT/PCR/LCR	20	226	8.84956	9.6824	10.7582	9.6824	11.0031	100		Frohlich JA, Abdool Karim Q, Mashego MM, Sturm AW, Abdool Karim SS. Opportunities for treating sexually transmitted infections and reducing HIV risk in rural South Africa. Journal of Advanced Nursing 2007; 60:377-383.
ANC	2002	Cape Town	15-49	Urban	Genital Fluid	Culture	3	343	0.87464	1.18169	10	Genital Fluid	NAAT/PCR/LCR	40	343	11.6618	12.8673	12.8673	11.5806	13.1601	100		Odendaal HJ, Schoeman J, Grové D, de Jager M, Theron GB, Orth H, et al. The association between Chlamydia trachomatis genital infection and spontaneous preterm labour. South African Journal of Obstetrics and Gynaecology 2006; 12:146-149.
ANC	2002	Hlabisa	15-49	Rural	Genital Fluid	NAAT/PCR/LCR	18	449	4.00891	4.53204	100	Genital Fluid	NAAT/PCR/LCR	49	449	10.9131	12.0194	13.3549	12.0194	13.6588	100	Tampon swabs	Sturm A, Moodley P, Sturm P, Karim F, Khan N. Trends in the prevalence of sexually transmitted infections and HIV in pregnant women in KwaZulu/Natal from 1995 to 2002. South African AIDS Conference. Durban, South Africa; 2003; referenced in Johnson 2005 STI 81:387-293
ANC	<2003	Kwamsane	15-49	Rural	Genital Fluid	NAAT/PCR/LCR	14	185	7.56757	8.88048	100	Genital Fluid	NAAT/PCR/LCR	26	185	14.0541	15.5765	17.3072	15.5765	17.7011	100	For gonorrhea, 14 positives on both NAAT and culture	Sturm PD, Connolly C, Khan N, Ebrahim S, Sturm AW. Vaginal tampons as specimen collection device for the molecular diagnosis of non-ulcerative sexually transmitted infections in antenatal clinic attendees. International Journal of STD and AIDS 2004; 15:94-98.
ANC	<2009	Pretoria	Unknown	Urban	Genital Fluid	NAAT/PCR/LCR	9	200	4.5	4.62775	100	Genital Fluid	NAAT/PCR/LCR	28	200	14	15.5153	15.5153	13.9638	15.8988	100		De Jongh M et al. J Obstet Gynaecol. 2010. 30(5):480-3.
ANC	May 2008 to June 2010	Durban	15-49	Urban	Genital Fluid	NAAT/PCR/LCR	93	1459	6.37423	6.69832	100	Genital Fluid	NAAT/PCR/LCR	259	1459	17.7519	19.7643	19.7643	17.7879	20.2693	100		Moodley D, Moodley P, Sebitloane M, Soowamber D, McNaughton-Reyes HL, Groves AK, et al. High prevalence and incidence of asymptomatic sexually transmitted infections during pregnancy and postdelivery in KwaZulu Natal, South Africa. Sexually Transmitted Diseases 2015; 42:43-47.
ANC	2010 to 2011	Jo'burg	Unknown	Urban	Genital Fluid	NAAT/PCR/LCR	1	109	0.91743	0.68115	100	Genital Fluid	NAAT/PCR/LCR	18	109	16.5138	18.3621	18.3621	16.5259	18.839	100		Jespers V et al. PLoS One. 2014. 9(10):e109670.
Clinic attendees, PHC	November 2011 to February 2012	Mopani District, Limpopo Province	Unknown	Rural	Genital Fluid	NAAT/PCR/LCR	66	604	10.9271	13.0323	10	Genital Fluid	NAAT/PCR/LCR	109	604	18.0464	20.0978	22.3309	20.0978	22.9211	10		Peters RP et al. Sex Transm Dis. 2014. 41(9):564-9.
FP clinic attendees	1994	Bushbuckridge	Unknown	Rural	Urine	NAAT/PCR/LCR	7	249	2.81124	3.11818	100	Urine	NAAT/PCR/LCR	30	249	12.0482	13.65	15.1667	13.65	15.4744	100		Schneider H, Coetzee DJ, Fehler HG, Bellingan A, Dangor Y, Radebe F, et al. Screening for sexually transmitted diseases in rural South African women. Sexually Transmitted Infections 1998; 74:S147-S152.
FP clinic attendees	0	Johannesburg	15-49	Urban	Urine	NAAT/PCR/LCR	18	210	8.57143	9.24606	10	Urine	NAAT/PCR/LCR	38	210	18.0952	20.6166	20.6166	18.555	21.0409	10		Fehler HG, Lyall M, Htun Y, Muiznieks S, Khoza BD, Ballard RC. Genital tract infections among women attending an urban family planning clinic. Southern African Journal of Epidemiology and Infection 1998; 13:79-82.
FP clinic attendees	1999-2001	Orange Farm	15-49	Rural	Urine	NAAT/PCR/LCR	21	538	3.90335	4.48175	100	Urine	NAAT/PCR/LCR	76	539	14.1002	16.014	17.7934	16.014	18.185	100		Kleinschmidt I, Rees H, Delany S, Smith D, Dinat N, Nkala B, et al. Injectable progestin contraceptive use and risk of HIV infection in a South African family planning cohort. Contraception 2007; 75:461-467.
FP clinic attendees	2002	Vulindlela	15-49	Rural	Genital Fluid	NAAT/PCR/LCR	15	226	6.63717	7.88778	100	Genital Fluid	NAAT/PCR/LCR	20	226	8.84956	9.6824	10.7582	9.6824	11.0031	100		Frohlich JA, Abdool Karim Q, Mashego MM, Sturm AW, Abdool Karim SS. Opportunities for treating sexually transmitted infections and reducing HIV risk in rural South Africa. Journal of Advanced Nursing 2007; 60:377-383.
Community	2000	Khutsong (mining community adjacent to Carletonville)	15-49	Rural	Urine	NAAT/PCR/LCR	77	893	8.62262	10.3515	100	Urine	NAAT/PCR/LCR	123	893	13.7738	15.638	10.4253	9.38281	10.6548	100		Williams BG, Taljaard D, Campbell CM, Gouws E, Ndhlovu L, van Dam J, et al. Changing patterns of knowledge, reported behaviour and sexually transmitted infections in a South African gold mining community. AIDS 2003; 17:2099-2107.
Community	2002-3	Peri-urban	15-24	Urban	Urine	NAAT/PCR/LCR	162	4646	3.48687	3.56999	10	Urine	NAAT/PCR/LCR	455	4626	9.83571	11.1011	6.66063	5.99457	6.81221	10		Pettifor AE, Kleinschmidt I, Levin J, Rees HV, MacPhail C, Madikizela-Hlongwa L, et al. A community-based study to examine the effect of a youth HIV prevention intervention on young people aged 15-24 in South Africa: results of the baseline survey. Tropical Medicine and International Health 2005; 10:971-980.
Community	2005 to 2007	Durban	15-49	Urban	Urine	NAAT/PCR/LCR	6	702	0.8547	0.62232	10	Urine	NAAT/PCR/LCR	46	702	6.55271	7.31879	7.31879	6.58691	7.49662	10	SDA; HIV-negative women only	Guffey MB et al. Sex Transm Infect. 2014. 90(5):363-9.
Community	2005 to 2007	Hlabisa	15-49	Rural	Urine	NAAT/PCR/LCR	4	346	1.15607	1.06714	10	Urine	NAAT/PCR/LCR	26	346	7.51445	8.42679	9.3631	8.42679	9.5906	10	SDA; HIV-negative women only	Guffey MB et al. Sex Transm Infect. 2014. 90(5):363-9.
Community	September 2005 to August 2008	Durban	Unknown	Urban	Genital Fluid	NAAT/PCR/LCR	75	2391	3.13676	3.1244	100	Genital Fluid	NAAT/PCR/LCR	266	2391	11.125	12.2594	12.2594	11.0335	12.5573	100		McCormack S et al. Lancet 2010. 376: 1329–37
Community	September 2005 to August 2008	Jo'burg	Unknown	Urban	Genital Fluid	NAAT/PCR/LCR	78	2499	3.12125	3.10731	100	Genital Fluid	NAAT/PCR/LCR	313	2499	12.525	13.8449	13.8449	12.4604	14.1813	100		McCormack S et al. Lancet 2010. 376: 1329–37
Community	September 2005 to August 2008	KwaZulu Natal	Unknown	Rural	Genital Fluid	NAAT/PCR/LCR	82	1177	6.96686	8.15873	100	Genital Fluid	NAAT/PCR/LCR	63	1177	5.35259	5.72207	6.35786	5.72207	6.51234	100		McCormack S et al. Lancet 2010. 376: 1329–37
Community	1995	Hlabisa	Unknown	Rural	Urine	NAAT/PCR/LCR	8	137	5.83942	6.88015	100	Urine	NAAT/PCR/LCR	9	140	6.42857	7.17577	7.97308	7.17577	8.13717	100		Colvin M, Abdool Karim SS, Connolly C, Hoosen AA, Ntuli N. HIV infection and asymptomatic sexually transmitted infections in a rural South African community. International Journal of STD and AIDS 1998; 9:548-550.
Community	1998	Carletonville, Khutsong	15-49	Rural	Urine	NAAT/PCR/LCR	49	712	6.88202	8.18197	100	Urine	NAAT/PCR/LCR	58	712	8.14607	9.15446	10.1716	9.15446	10.3897	100		Williams B, Gilgen D, Campbell C, Taljaard D, MacPhail C. The natural history of HIV / AIDS in South Africa: A biomedical and social survey in Carletonville. Johannesburg: Council for Scientific and Industrial Research; 2000.
Community	1999	Carletonville, Khutsong	15-49	Rural	Urine	NAAT/PCR/LCR	68	622	10.9325	13.2207	100	Urine	NAAT/PCR/LCR	91	622	14.6302	16.6247	11.08	9.97	11.32	100		Auvert B, Ballard R, Campbell C, Caraël M, Carton M, Fehler G, et al. HIV infection in a South African mining town is associated with herpes simplex virus-2 seropositivity and sexual behaviour. AIDS 2001; 15:885-898.
Community	2001	Carletonville, Khutsong	15-24	Rural	Urine	NAAT/PCR/LCR	97	878	11.0478	13.3728	10	Urine	NAAT/PCR/LCR	105	878	11.959	13.5472	15.0525	13.5472	15.3894	10		Ndhlovu L, Searle C, Van Dam J, Mzaidume Y, Rasego B, Moema S. Reducing the transmission of HIV and sexually transmitted infections in a mining community: Findings from the Carletonville Mothusimpilo intervention project: 1998 to 2001. Washington, DC: Population Council; 2005. Available: http://www.popcouncil.org/pdfs/horizons/crltnvll.pdf. Accessed 1 Dec 2006
Community	2002	Mbalenhle	15-49	Rural	Urine	NAAT/PCR/LCR	19	399	4.7619	5.55367	100	Urine	NAAT/PCR/LCR	26	399	6.51629	7.27683	8.08537	7.27683	8.26938	100		Hurkchand HP, Levine JB, Makuluma H, Molefe N. Measuring the impact of HIV and STIs in a cluster designed household prevalence survey in a coal mining community, eMbalenhle, Mpumalanga, South Africa [Abstract ThPeC7319]. 15th International AIDS Conference. Bangkok, Thailand; 2004.
High school students, sexually active	2010 to 2012	KwaZulu-Natal, a selected rural district with high HIV&STI	15-49	Rural	Genital Fluid	NAAT/PCR/LCR	108	568	19.0141	22.9495	10	Genital Fluid	NAAT/PCR/LCR	144	569	25.3076	28.3211	18.8807	16.9927	19.3798	10		Kleppa-E et al, Cervical ectopy: associations with sexually transmitted infections and HIV. A cross-sectional study of high school students in rural South Africa, STI 2015
HIV negative at risk of infection (Participants were recruited from a variety of sources across sites, including clinics for treatment of STIs, family planning clinics, post-natal clinics, as well as community-based locations)	August 2012 to June 2014	Cape Town, Durban (7 sites), Johannesburg	15-24	Urban	Urine	NAAT/PCR/LCR	55	1426	3.85694	4.00246	10	Urine	NAAT/PCR/LCR	237	1426	16.6199	18.9169	18.9169	17.0253	19.4344	10	Including some STI clinic patients	Palanee-Phillips T et al, Characteristics of Women Enrolled into a Randomized Clinical Trial of Dapivirine Vaginal Ring for HIV-1 Prevention., PLoS ONE 2015
HIV negative reported having had vaginal intercourse	November 2012 to July 2013	Western Cape	15-49	Urban/Rural	Urine	NAAT/PCR/LCR	44	401	10.9726	12.8585	10	Urine	NAAT/PCR/LCR	132	401	32.9177	37.6932	22.6159	22.6159	24.8775	10	Selected for being sexually active	Giuliano AR et al, High HIV, HPV, and STI prevalence among young Western Cape, South African women: EVRI HIV prevention preparedness trial. J AIDS 2015
Students, sexually active, in school education trial; results are follow-up at 54 months	2009 to June 2010	Eastern Cape Province	15-24	Urban/Rural	Urine	NAAT/PCR/LCR	35	329	10.6383	12.4558	10	Urine	NAAT/PCR/LCR	76	329	23.1003	26.3828	15.8297	15.8297	17.4127	10	Sexually active in past 3 months	O'Leary A, Jemmott JB, Jemmott LS, Teitelman A, Anita Heeren G, Ngwane Z, et al. Associations between psychosocial factors and incidence of sexually transmitted disease among South African adolescents. Sexually Transmitted Diseases 2015; 42:135-139.
HIV-negative, recruited through community outreach programs	Nov.2013 to Feb. 2015	Soweto	15-24	Urban	Genital Fluid	NAAT/PCR/LCR	7	148	4.72973	4.89565	10	Genital Fluid	NAAT/PCR/LCR	26	148	17.5676	19.5556	11.7333	10.56	12.0597	10		Barnabas-SL, Converging epidemics… Int J STD AIDS 2018
HIV-negative, recruited through community outreach programs	Nov.2013 to Feb. 2015	Cape Town	15-24	Urban	Genital Fluid	NAAT/PCR/LCR	17	149	11.4094	12.5002	10	Genital Fluid	NAAT/PCR/LCR	62	149	41.6107	46.7845	28.0707	25.2636	28.8516	10		Barnabas-SL, Converging epidemics… Int J STD AIDS 2018
Women living far away from the nearest PHC facility, and regardless of symptoms	Oct.2015 to June 2016	Mopani District, Limpopo Province	15-49	Rural	Genital Fluid	NAAT/PCR/LCR	39	251	15.5379	18.7294	10	Genital Fluid	NAAT/PCR/LCR	52	251	20.7171	23.1225	25.6916	23.1225	26.4312	10		Hoffman C, Mbambazela N, Peters RPH et al. Provision of STI services in a mobile clinic reveals high unmet need in remote areas of South Africa: a cross-sectional study. Submitted
Young people	October 2016 to January 2017	AHRI HDSS, rural uMkhanyakude district of KwaZulu-Natal	15-24	Rural	Genital Fluid	NAAT/PCR/LCR	5	259	1.9305	2.00411	10	Genital Fluid	NAAT/PCR/LCR	29	259	11.1969	12.3408	8.22719	7.40447	8.46402	10		Francis SC et al, 2018
MEN
Community	2000	Khutsong (mining community adjacent to Carletonville)	15-49	Rural	Urine	NAAT/PCR/LCR	20	606	3.30033	4.49776	100	Urine	NAAT/PCR/LCR	75	606	12.3762	13.4055	8.93704	8.04333	9.13374	100		Williams BG, Taljaard D, Campbell CM, Gouws E, Ndhlovu L, van Dam J, et al. Changing patterns of knowledge, reported behaviour and sexually transmitted infections in a South African gold mining community. AIDS 2003; 17:2099-2107.
Community	2002-3	Peri-urban, 9 provinces	15-24	Urban	Urine	NAAT/PCR/LCR	73	3844	1.89906	2.27724	10	Urine	NAAT/PCR/LCR	231	3844	6.00937	6.09571	3.65743	3.29168	3.74066	10		Pettifor AE, Kleinschmidt I, Levin J, Rees HV, MacPhail C, Madikizela-Hlongwa L, et al. A community-based study to examine the effect of a youth HIV prevention intervention on young people aged 15-24 in South Africa: results of the baseline survey. Tropical Medicine and International Health 2005; 10:971-980.
Community	1995	Hlabisa	15-49	Rural	Urine	NAAT/PCR/LCR	2	85	2.35294	3.16186	100	Urine	NAAT/PCR/LCR	5	90	5.55556	5.57469	6.1941	5.57469	6.32158	100		Colvin M, Abdool Karim SS, Connolly C, Hoosen AA, Ntuli N. HIV infection and asymptomatic sexually transmitted infections in a rural South African community. International Journal of STD and AIDS 1998; 9:548-550.
Community	1998	Carletonville, Khutsong	15-49	Rural	Urine	NAAT/PCR/LCR	16	475	3.36842	4.59088	100	Urine	NAAT/PCR/LCR	25	475	5.26316	5.23899	5.8211	5.23899	5.94589	100		Williams B, Gilgen D, Campbell C, Taljaard D, MacPhail C. The natural history of HIV / AIDS in South Africa: A biomedical and social survey in Carletonville. Johannesburg: Council for Scientific and Industrial Research; 2000.
Community	1999	Carletonville, Khutsong	15-24	Rural	Urine	NAAT/PCR/LCR	16	560	2.85714	3.87382	10	Urine	NAAT/PCR/LCR	27	560	4.82143	4.73184	3.15456	2.8391	3.22309	10		Auvert B, Ballard R, Campbell C, Caraël M, Carton M, Fehler G, et al. HIV infection in a South African mining town is associated with herpes simplex virus-2 seropositivity and sexual behaviour. AIDS 2001; 15:885-898.
Community	2002	Orange Farm, Gauteng province	15-49	Rural	Urine							Urine	NAAT/PCR/LCR	27	438	6.16438	6.27369	6.97077	6.27369	7.12941	100		Auvert B, Males S, Puren A, Taljaard D, Carael M, Williams B. Can highly active antiretroviral therapy reduce the spread of HIV? A study in a township of South Africa. Journal of Acquired Immune Deficiency Syndromes 2004; 36:613-621.
Community	2001	Carletonville, Khutsong	15-49	Rural	Urine	NAAT/PCR/LCR	21	532	3.94737	5.40909	100	Urine	NAAT/PCR/LCR	37	532	6.95489	7.18127	7.97919	7.18127	8.1578	100		Ndhlovu L, Searle C, Van Dam J, Mzaidume Y, Rasego B, Moema S. Reducing the transmission of HIV and sexually transmitted infections in a mining community: Findings from the Carletonville Mothusimpilo intervention project: 1998 to 2001. Washington, DC: Population Council; 2005. Available: http://www.popcouncil.org/pdfs/horizons/crltnvll.pdf.
Community	2002	Mbalenhle	15-49	Rural	Urine	NAAT/PCR/LCR	11	291	3.78007	5.17577	100	Urine	NAAT/PCR/LCR	24	291	8.24742	8.66524	9.62804	8.66524	9.84716	100		Hurkchand HP, Levine JB, Makuluma H, Molefe N. Measuring the impact of HIV and STIs in a cluster designed household prevalence survey in a coal mining community, eMbalenhle, Mpumalanga, South Africa [Abstract ThPeC7319]. 15th International AIDS Conference. Bangkok, Thailand; 2004.
Clinic attendees, for VCT of HIV	October 2004 to September 2006	Johannesburg, Inner city	15-49	Urban	Urine	NAAT/PCR/LCR	5	158	3.16456	3.88334	10	Urine	NAAT/PCR/LCR	13	158	8.22785	8.64276	8.64276	7.77849	8.84915	10		Black V et al, STI 2008
Students- part of a school education trial - results presented are follow up at 54 months	2009 to June 2010	Eastern Cape Province	15-24	Urban/Rural	Urine	NAAT/PCR/LCR	6	330	1.81818	2.33911	10	Urine	NAAT/PCR/LCR	27	330	8.18182	8.58992	5.15395	5.15395	5.66935	10		O'Leary A, Jemmott JB, Jemmott LS, Teitelman A, Anita Heeren G, Ngwane Z, et al. Associations between psychosocial factors and incidence of sexually transmitted disease among South African adolescents. Sexually Transmitted Diseases 2015; 42:135-139.
Young people	October 2016 to January 2017	AHRI HDSS, rural uMkhanyakude district of KwaZulu-Natal	15-24	Rural	Urine	NAAT/PCR/LCR	3	188	1.59574	2.11606	10	Urine	NAAT/PCR/LCR	10	188	5.31915	5.30327	3.53551	3.18196	3.63729	10		Francis SC et al, 2018
Footnotes:
Abbreviations: ANC = antenatal clinic attendants; DFA = Direct Fluorescent Antibody test; EIA = Enzyme Immuno-Assay; FSW = Female Sex Worker, N = sample size tested; NAAT = Nucleic Acid Amplification Test (which includes Ligase Chain Reaction, and Polymerase Chain Reaction); High-risk adjusted = prevalence after (+10%) adjustment for missing high-risk populations; SDA = Strand Displacement Assay;…
Adjustments for diagnostic test sensitivity and specificity as described in Korenromp-EL et al., STI 2017 (reference 14)
* Studies covering multiple years which did not provide the data by single year, were put at the midpoint of the study period
References: (32, 46, 50, 51, 72, 77, 80, 81, 86, 91-93, 95, 98-116).
